# Supplementary material for: Investigation of Preanalytical Variables Impacting Pathogen Cell-Free DNA in Blood and Urine
Source: J Clin Microbiol. 2019 Oct 23;57(11):e00782-19. doi: 10.1128/JCM.00782-19 (PMC6813001; doi:10.1128/JCM.00782-19)
Supplement: Supplemental file 1 [file JCM.00782-19-s0001.xlsx]

## Sheet: Sheet1
Supplemental Figure 1. Comparison of whole urine to urine supernatant for recovery of pathogen cfDNA using contrived samples. Urine was collected from 10 healthy donors and preserved with 25mM EDTA, 10 mM Tris-EDTA, Streck Cell-Free DNA Urine Preserve, or left unpreserved (neat urine) and spiked with short fragments of DNA from M. tuberculosis (A), S. enterica (B), A. fumigatus (C), and EBV (A). …
Supplemental Figure 2. Impact of plasma freeze and thaw on recovery of pathogen cfDNA in plasma using contrived samples. Blood was collected from 10 healthy donors in K2EDTA tube, Streck Cell-Free DNA BCT, and PAXgene Blood ccfDNA Tube and spiked with short fragments of DNA from M. tuberculosis (A), S. enterica (B), A. fumigatus (C), and EBV (A). Blood collection tubes were processed without dela…
Supplemental Figure 3. Impact of urine freeze and thaw on recovery of pathogen cfDNA using contrived samples. Urine was collected from 10 healthy donors and preserved with 25mM EDTA, 10 mM Tris-EDTA, Streck Cell-Free DNA Urine Preserve, or left unpreserved (neat urine) and spiked with short fragments of DNA from M. tuberculosis (A), S. enterica (B), A. fumigatus (C), and EBV (A). Whole urine samp…
	eee
Supplemental Table 1. Primers and probes used in this study.
References
1. Luo RF, Scahill MD, Banaei N. 2010. Comparison of single-copy and multicopy real-time PCR targets for detection of
Mycobacterium tuberculosis in paraffin-embedded tissue. J Clin Microbiol 48:2569-70.
2. Lo YM, Chan LY, Lo KW, Leung SF, Zhang J, Chan AT, Lee JC, Hjelm NM, Johnson PJ, Huang DP. 1999. Quantitative
analysis of cell-free Epstein-Barr virus DNA in plasma of patients with nasopharyngeal carcinoma. Cancer Res 15:1188-91.
